# Supplementary material for: Mortality due to COVID-19 in Spain and its association with environmental factors and determinants of health
Source: Environ Sci Eur. 2022 Apr 26;34(1):39. doi: 10.1186/s12302-022-00617-z (PMC9040357; doi:10.1186/s12302-022-00617-z)
Supplement: Supplementary file 1 — Additional file 1: Table S1. Independent variables that influence air pollutants and atmospheric variables included in the study, by the Lalonde Laframboise health determinants model, in Spanish provinces (*) from Feb. 1, to May 31, 2020. [file 12302_2022_617_MOESM1_ESM.xlsx]

## Sheet: Hoja1
	Supplementary Table 1- Independent variables that influence air pollutants and atmospheric variables included in the study, by the Lalonde Laframboise health determinants model, in Spanish provinces (*) from Feb. 1, 2020 - May 31, 2020
		Health determinants (Lalonde Laframboise)	Variable name	Description of variables	Information sources
		Lifestyles	Average mobility (16/03/2020-31/057/20)	Human mobility	COVID-19 Community Mobility Report, s. f.
		Physical environment	Average PM10 (17-19)	Average PM10 between 2017-2019	(Informe-calidad-aire-2017.pdf, s. f.)(Informe-calidad-aire-2018.pdf, s. f.) (Informe-calidad-aire-2019.pdf, s. f.)
		Physical environment	Average PM2.5(17-19)	Average PM2,5 between 2017-2019	(Informe-calidad-aire-2017.pdf, s. f.)(Informe-calidad-aire-2018.pdf, s. f.) (Informe-calidad-aire-2019.pdf, s. f.)
		Physical environment	Average NO2(17-19)	Average NO2 between 2017-2019	(Informe-calidad-aire-2017.pdf, s. f.)(Informe-calidad-aire-2018.pdf, s. f.) (Informe-calidad-aire-2019.pdf, s. f.)
		Physical environment	Airport (2020)	Presence of airport	Red de aeropuertos - Aena.es, s. f.
		Physical environment	Gasoline cars/inhab (2020)	Number of gas cars per inhabitant	(Tablas estadísticas 2019, s. f.)
		Physical environment	Gas-oil cars/inhab (2020)	Number of gas-oil cars per inhabitant	(Tablas estadísticas 2019, s. f.)
		Physical environment	Total cars (-(ECO and/or 0))/inhab (2020)	Number of total cars, excluding eco and low emissions vehicles	(Tablas estadísticas 2019, s. f.)
		Physical environment	RURALITY	Rural/Urban	Ocana-Riola & Sanchez-Cantalejo, 2005
		Physical environment	PROP_MAS_30M2 (2020)	Housing under 30 m2	https://www.ine.es/dynt3/inebase/index.htm?type=pcaxis&path=/t20/e244/edificios/p04/&file=pcaxis&L=0
		Socioeconomic environment	INCOME	Income level	National Statistics Institute (INE)
		Socioeconomic environment	DI2011	Deprivation index	Duque et al., 2021
		Socioeconomic environment	Environmental expend/per (2020)	Environmental expenditure per person	Consulta de Información Impositiva municipal (SGFAL, s. f.)
		Health systems/response	CLINICS (2020)	Number of clinics	(Consulta Interactiva del Sistema Nacional de salud (SNS), s. f.)
		Health systems/response	HEALTH_CENTERS (2020)	Number of health centers	(Consulta Interactiva del Sistema Nacional de salud (SNS), s. f.)
		Health systems/response	AVG_AMBUL (2020)	Average ambulances	(Consulta Interactiva del Sistema Nacional de salud (SNS), s. f.)
		Health systems/response	AvgFamPhys*inhab (2020)	Average family physicians	(Consulta Interactiva del Sistema Nacional de salud (SNS), s. f.)
		Health systems/response	AvgNur*inhab (2020)	Average nurses	(Consulta Interactiva del Sistema Nacional de salud (SNS), s. f.)
		Health systems/response	HEALTH PERSONEL (Medy Enf) (2020)	Average number of doctors and nurses	(Consulta Interactiva del Sistema Nacional de salud (SNS), s. f.)
		Health systems/response	BEDS/*1000inhab (2020)	Number of beds	Ministerio de Sanidad, Consumo y Bienestar Social - Profesionales - Datos abiertos de capacidad asistencial, s. f
		Health systems/response	ICU/*1000inhab (2020)	Number of ICU beds (Not occupancy)	Ministerio de Sanidad, Consumo y Bienestar Social - Profesionales - Datos abiertos de capacidad asistencial, s. f
		Health systems/response	New contracts SS PS (mar-june 2020)	New health personnel contracts (social security system)	(05m-Afi. Med. R. General por Provincia-CCAA, y Sección-Actividad, s. f.)
		*Studied provinces: 41 of 52; some provinces were not studied due to incomplete information.
